# Supplementary material for: Mineralized carbonates contribute to the millennial durability of Roman concrete
Source: Sci Adv. 2026 Jul 8;12(28):eaeb0754. doi: 10.1126/sciadv.aeb0754 (PMC13344319; doi:10.1126/sciadv.aeb0754)
Supplement: Supplementary file 2 — Movies S1 to S8 [file sciadv.aeb0754_movies_s1_to_s8.zip]

Archive with 8 entries (8 files):
- sciadv.aeb0754_movie_s1.mp4
- sciadv.aeb0754_movie_s2.mp4
- sciadv.aeb0754_movie_s3.mp4
- sciadv.aeb0754_movie_s4.mp4
- sciadv.aeb0754_movie_s5.mp4
- sciadv.aeb0754_movie_s6.mp4
- sciadv.aeb0754_movie_s7.mp4
- sciadv.aeb0754_movie_s8.mp4
